# Supplementary material for: DNA barcoding reveals polymorphism in the pygmy grasshopper Tetrix bolivari (Orthoptera, Tetrigidae)
Source: Zookeys. 2016 Apr 21;(582):111–20. doi: 10.3897/zookeys.582.6301 (PMC4857047; doi:10.3897/zookeys.582.6301)
Supplement: Supplementary material 1 — Pairwise genetic distance (K2P) based on COI sequence using MEGA 5 [file zookeys-582-111-s001.xls]

## Sheet: Sheet1
Table 1 Pairwise genetic distance (K2P) based on COI sequence using MEGA 5
	T. br	T. o	A. y	T. q	T.j	25	29	31	33	32	8	6	39	15	23	21	16	42	43	2	18	46	4	24	1	45	51	55	3	9	5	35	10	22	19	20	7	13	17	30	14	44	26	28	27	34	49	47	48
T. br
T. o	0.146271
A. y	0.17107	0.175628
T. q	0.173283	0.171739	0.0123101
T. j	0.161009	0.171612	0.0409957	0.0458893
25	0.17107	0.177648	0.0361863	0.0443485	0.0411043
29	0.17107	0.177648	0.0361863	0.0443485	0.0411043	0
31	0.17107	0.177648	0.0361863	0.0443485	0.0411043	0	0
33	0.17107	0.177648	0.0361863	0.0410482	0.0411043	0.00305344	0.00305344	0.00305344
32	0.17107	0.177648	0.0361863	0.0443485	0.0411043	0	0	0	0.00305344
8	0.17107	0.177648	0.0361863	0.0443485	0.0411043	0	0	0	0.00305344	0
6	0.17107	0.177648	0.0361863	0.0443485	0.0411043	0	0	0	0.00305344	0	0
39	0.17107	0.177648	0.0361863	0.0443485	0.0411043	0	0	0	0.00305344	0	0	0
15	0.17107	0.177648	0.0361863	0.0443485	0.0411043	0	0	0	0.00305344	0	0	0	0
23	0.17107	0.177648	0.0361863	0.0443485	0.0411043	0	0	0	0.00305344	0	0	0	0	0
21	0.17107	0.177648	0.0361863	0.0443485	0.0411043	0	0	0	0.00305344	0	0	0	0	0	0
16	0.17107	0.177648	0.0361863	0.0443485	0.0411043	0	0	0	0.00305344	0	0	0	0	0	0	0
42	0.17107	0.177648	0.0361863	0.0443485	0.0411043	0	0	0	0.00305344	0	0	0	0	0	0	0	0
43	0.173106	0.179676	0.0378203	0.0426956	0.0427545	0.00152439	0.00152439	0.00152439	0.00152439	0.00152439	0.00152439	0.00152439	0.00152439	0.00152439	0.00152439	0.00152439	0.00152439	0.00152439
2	0.169041	0.175628	0.0345576	0.0426956	0.0394596	0.00152439	0.00152439	0.00152439	0.00152439	0.00152439	0.00152439	0.00152439	0.00152439	0.00152439	0.00152439	0.00152439	0.00152439	0.00152439	0.00305344
18	0.169041	0.175628	0.0345576	0.0426956	0.0394596	0.00152439	0.00152439	0.00152439	0.00152439	0.00152439	0.00152439	0.00152439	0.00152439	0.00152439	0.00152439	0.00152439	0.00152439	0.00152439	0.00305344	0
46	0.17107	0.177648	0.0361863	0.0443485	0.0411043	0	0	0	0.00305344	0	0	0	0	0	0	0	0	0	0.00152439	0.00152439	0.00152439
4	0.17107	0.177648	0.0361863	0.0443485	0.0411043	0	0	0	0.00305344	0	0	0	0	0	0	0	0	0	0.00152439	0.00152439	0.00152439	0
24	0.17107	0.177648	0.0361863	0.0443485	0.0411043	0	0	0	0.00305344	0	0	0	0	0	0	0	0	0	0.00152439	0.00152439	0.00152439	0	0
1	0.17107	0.177648	0.0361863	0.0443485	0.0411043	0	0	0	0.00305344	0	0	0	0	0	0	0	0	0	0.00152439	0.00152439	0.00152439	0	0	0
45	0.17107	0.177648	0.0361863	0.0443485	0.0411043	0	0	0	0.00305344	0	0	0	0	0	0	0	0	0	0.00152439	0.00152439	0.00152439	0	0	0	0
51	0.17107	0.177648	0.0361863	0.0443485	0.0411043	0	0	0	0.00305344	0	0	0	0	0	0	0	0	0	0.00152439	0.00152439	0.00152439	0	0	0	0	0
55	0.17107	0.177648	0.0361863	0.0443485	0.0394596	0.00152439	0.00152439	0.00152439	0.00458719	0.00152439	0.00152439	0.00152439	0.00152439	0.00152439	0.00152439	0.00152439	0.00152439	0.00152439	0.00305344	0.00305344	0.00305344	0.00152439	0.00152439	0.00152439	0.00152439	0.00152439	0.00152439
3	0.17107	0.177648	0.0361863	0.0443485	0.0411043	0	0	0	0.00305344	0	0	0	0	0	0	0	0	0	0.00152439	0.00152439	0.00152439	0	0	0	0	0	0	0.00152439
9	0.17107	0.177648	0.0361863	0.0443485	0.0411043	0	0	0	0.00305344	0	0	0	0	0	0	0	0	0	0.00152439	0.00152439	0.00152439	0	0	0	0	0	0	0.00152439	0
5	0.17107	0.177648	0.0361863	0.0443485	0.0411043	0	0	0	0.00305344	0	0	0	0	0	0	0	0	0	0.00152439	0.00152439	0.00152439	0	0	0	0	0	0	0.00152439	0	0
35	0.17107	0.177648	0.0361863	0.0443485	0.0411043	0	0	0	0.00305344	0	0	0	0	0	0	0	0	0	0.00152439	0.00152439	0.00152439	0	0	0	0	0	0	0.00152439	0	0	0
10	0.169041	0.175628	0.0345576	0.0426956	0.0394596	0.00152439	0.00152439	0.00152439	0.00458719	0.00152439	0.00152439	0.00152439	0.00152439	0.00152439	0.00152439	0.00152439	0.00152439	0.00152439	0.00305344	0.00305344	0.00305344	0.00152439	0.00152439	0.00152439	0.00152439	0.00152439	0.00152439	0.00305344	0.00152439	0.00152439	0.00152439	0.00152439
22	0.17107	0.177648	0.0361863	0.0443485	0.0411043	0	0	0	0.00305344	0	0	0	0	0	0	0	0	0	0.00152439	0.00152439	0.00152439	0	0	0	0	0	0	0.00152439	0	0	0	0	0.00152439
19	0.17107	0.177648	0.0361863	0.0443485	0.0411043	0	0	0	0.00305344	0	0	0	0	0	0	0	0	0	0.00152439	0.00152439	0.00152439	0	0	0	0	0	0	0.00152439	0	0	0	0	0.00152439	0
20	0.169041	0.175628	0.0345576	0.0394061	0.0427545	0.00458719	0.00458719	0.00458719	0.00152439	0.00458719	0.00458719	0.00458719	0.00458719	0.00458719	0.00458719	0.00458719	0.00458719	0.00458719	0.00305344	0.00305344	0.00305344	0.00458719	0.00458719	0.00458719	0.00458719	0.00458719	0.00458719	0.00612565	0.00458719	0.00458719	0.00458719	0.00458719	0.00612565	0.00458719	0.00458719
7	0.17107	0.177648	0.0361863	0.0443485	0.0411043	0	0	0	0.00305344	0	0	0	0	0	0	0	0	0	0.00152439	0.00152439	0.00152439	0	0	0	0	0	0	0.00152439	0	0	0	0	0.00152439	0	0	0.00458719
13	0.17107	0.177648	0.0361863	0.0443485	0.0411043	0	0	0	0.00305344	0	0	0	0	0	0	0	0	0	0.00152439	0.00152439	0.00152439	0	0	0	0	0	0	0.00152439	0	0	0	0	0.00152439	0	0	0.00458719	0
17	0.173106	0.175628	0.0345576	0.0426956	0.0394596	0.00152439	0.00152439	0.00152439	0.00458719	0.00152439	0.00152439	0.00152439	0.00152439	0.00152439	0.00152439	0.00152439	0.00152439	0.00152439	0.00305344	0.00305344	0.00305344	0.00152439	0.00152439	0.00152439	0.00152439	0.00152439	0.00152439	0.00305344	0.00152439	0.00152439	0.00152439	0.00152439	0.00305344	0.00152439	0.00152439	0.00612565	0.00152439	0.00152439
30	0.17107	0.177648	0.0361863	0.0443485	0.0411043	0	0	0	0.00305344	0	0	0	0	0	0	0	0	0	0.00152439	0.00152439	0.00152439	0	0	0	0	0	0	0.00152439	0	0	0	0	0.00152439	0	0	0.00458719	0	0	0.00152439
14	0.17107	0.177648	0.0361863	0.0443485	0.0411043	0	0	0	0.00305344	0	0	0	0	0	0	0	0	0	0.00152439	0.00152439	0.00152439	0	0	0	0	0	0	0.00152439	0	0	0	0	0.00152439	0	0	0.00458719	0	0	0.00152439	0
44	0.17107	0.177648	0.0361863	0.0443485	0.0411043	0	0	0	0.00305344	0	0	0	0	0	0	0	0	0	0.00152439	0.00152439	0.00152439	0	0	0	0	0	0	0.00152439	0	0	0	0	0.00152439	0	0	0.00458719	0	0	0.00152439	0	0
26	0.17107	0.177648	0.0361863	0.0443485	0.0411043	0	0	0	0.00305344	0	0	0	0	0	0	0	0	0	0.00152439	0.00152439	0.00152439	0	0	0	0	0	0	0.00152439	0	0	0	0	0.00152439	0	0	0.00458719	0	0	0.00152439	0	0	0
28	0.17107	0.177648	0.0361863	0.0443485	0.0411043	0	0	0	0.00305344	0	0	0	0	0	0	0	0	0	0.00152439	0.00152439	0.00152439	0	0	0	0	0	0	0.00152439	0	0	0	0	0.00152439	0	0	0.00458719	0	0	0.00152439	0	0	0	0
27	0.169041	0.175628	0.0378203	0.0460069	0.0394596	0.00152439	0.00152439	0.00152439	0.00458719	0.00152439	0.00152439	0.00152439	0.00152439	0.00152439	0.00152439	0.00152439	0.00152439	0.00152439	0.00305344	0.00305344	0.00305344	0.00152439	0.00152439	0.00152439	0.00152439	0.00152439	0.00152439	0.00305344	0.00152439	0.00152439	0.00152439	0.00152439	0.00305344	0.00152439	0.00152439	0.00612565	0.00152439	0.00152439	0.00305344	0.00152439	0.00152439	0.00152439	0.00152439	0.00152439
34	0.17107	0.177648	0.0361863	0.0443485	0.0411043	0	0	0	0.00305344	0	0	0	0	0	0	0	0	0	0.00152439	0.00152439	0.00152439	0	0	0	0	0	0	0.00152439	0	0	0	0	0.00152439	0	0	0.00458719	0	0	0.00152439	0	0	0	0	0	0.00152439
49	0.17107	0.177648	0.0361863	0.0443485	0.0411043	0	0	0	0.00305344	0	0	0	0	0	0	0	0	0	0.00152439	0.00152439	0.00152439	0	0	0	0	0	0	0.00152439	0	0	0	0	0.00152439	0	0	0.00458719	0	0	0.00152439	0	0	0	0	0	0.00152439	0
47	0.17107	0.177648	0.0361863	0.0443485	0.0411043	0	0	0	0.00305344	0	0	0	0	0	0	0	0	0	0.00152439	0.00152439	0.00152439	0	0	0	0	0	0	0.00152439	0	0	0	0	0.00152439	0	0	0.00458719	0	0	0.00152439	0	0	0	0	0	0.00152439	0	0
48	0.17107	0.177648	0.0361863	0.0443485	0.0411043	0	0	0	0.00305344	0	0	0	0	0	0	0	0	0	0.00152439	0.00152439	0.00152439	0	0	0	0	0	0	0.00152439	0	0	0	0	0.00152439	0	0	0.00458719	0	0	0.00152439	0	0	0	0	0	0.00152439	0	0	0
37	0.17107	0.177648	0.0361863	0.0443485	0.0411043	0	0	0	0.00305344	0	0	0	0	0	0	0	0	0	0.00152439	0.00152439	0.00152439	0	0	0	0	0	0	0.00152439	0	0	0	0	0.00152439	0	0	0.00458719	0	0	0.00152439	0	0	0	0	0	0.00152439	0	0	0	0
11	0.17107	0.177648	0.0361863	0.0443485	0.0411043	0	0	0	0.00305344	0	0	0	0	0	0	0	0	0	0.00152439	0.00152439	0.00152439	0	0	0	0	0	0	0.00152439	0	0	0	0	0.00152439	0	0	0.00458719	0	0	0.00152439	0	0	0	0	0	0.00152439	0	0	0	0
54	0.17107	0.177648	0.0361863	0.0443485	0.0411043	0	0	0	0.00305344	0	0	0	0	0	0	0	0	0	0.00152439	0.00152439	0.00152439	0	0	0	0	0	0	0.00152439	0	0	0	0	0.00152439	0	0	0.00458719	0	0	0.00152439	0	0	0	0	0	0.00152439	0	0	0	0
12	0.17107	0.177648	0.0361863	0.0443485	0.0411043	0	0	0	0.00305344	0	0	0	0	0	0	0	0	0	0.00152439	0.00152439	0.00152439	0	0	0	0	0	0	0.00152439	0	0	0	0	0.00152439	0	0	0.00458719	0	0	0.00152439	0	0	0	0	0	0.00152439	0	0	0	0
38	0.17107	0.177648	0.0361863	0.0443485	0.0411043	0	0	0	0.00305344	0	0	0	0	0	0	0	0	0	0.00152439	0.00152439	0.00152439	0	0	0	0	0	0	0.00152439	0	0	0	0	0.00152439	0	0	0.00458719	0	0	0.00152439	0	0	0	0	0	0.00152439	0	0	0	0
56	0.17107	0.177648	0.0361863	0.0443485	0.0411043	0	0	0	0.00305344	0	0	0	0	0	0	0	0	0	0.00152439	0.00152439	0.00152439	0	0	0	0	0	0	0.00152439	0	0	0	0	0.00152439	0	0	0.00458719	0	0	0.00152439	0	0	0	0	0	0.00152439	0	0	0	0
T.bo	0.17107	0.177648	0.0361863	0.0443485	0.0411043	0	0	0	0.00305344	0	0	0	0	0	0	0	0	0	0.00152439	0.00152439	0.00152439	0	0	0	0	0	0	0.00152439	0	0	0	0	0.00152439	0	0	0.00458719	0	0	0.00152439	0	0	0	0	0	0.00152439	0	0	0	0
50	0.17107	0.177648	0.0361863	0.0443485	0.0411043	0	0	0	0.00305344	0	0	0	0	0	0	0	0	0	0.00152439	0.00152439	0.00152439	0	0	0	0	0	0	0.00152439	0	0	0	0	0.00152439	0	0	0.00458719	0	0	0.00152439	0	0	0	0	0	0.00152439	0	0	0	0
53	0.17107	0.177648	0.0361863	0.0443485	0.0411043	0	0	0	0.00305344	0	0	0	0	0	0	0	0	0	0.00152439	0.00152439	0.00152439	0	0	0	0	0	0	0.00152439	0	0	0	0	0.00152439	0	0	0.00458719	0	0	0.00152439	0	0	0	0	0	0.00152439	0	0	0	0
36	0.17107	0.177648	0.0361863	0.0443485	0.0411043	0	0	0	0.00305344	0	0	0	0	0	0	0	0	0	0.00152439	0.00152439	0.00152439	0	0	0	0	0	0	0.00152439	0	0	0	0	0.00152439	0	0	0.00458719	0	0	0.00152439	0	0	0	0	0	0.00152439	0	0	0	0
40	0.17107	0.177648	0.0361863	0.0443485	0.0411043	0	0	0	0.00305344	0	0	0	0	0	0	0	0	0	0.00152439	0.00152439	0.00152439	0	0	0	0	0	0	0.00152439	0	0	0	0	0.00152439	0	0	0.00458719	0	0	0.00152439	0	0	0	0	0	0.00152439	0	0	0	0
41	0.17107	0.177648	0.0361863	0.0443485	0.0411043	0	0	0	0.00305344	0	0	0	0	0	0	0	0	0	0.00152439	0.00152439	0.00152439	0	0	0	0	0	0	0.00152439	0	0	0	0	0.00152439	0	0	0.00458719	0	0	0.00152439	0	0	0	0	0	0.00152439	0	0	0	0
52	0.169041	0.171612	0.0313161	0.0394061	0.0361863	0.00458719	0.00458719	0.00458719	0.00458719	0.00458719	0.00458719	0.00458719	0.00458719	0.00458719	0.00458719	0.00458719	0.00458719	0.00458719	0.00612565	0.00305344	0.00305344	0.00458719	0.00458719	0.00458719	0.00458719	0.00458719	0.00458719	0.00612565	0.00458719	0.00458719	0.00458719	0.00458719	0.00612565	0.00458719	0.00458719	0.00612565	0.00458719	0.00458719	0.00612565	0.00458719	0.00458719	0.00458719	0.00458719	0.00458719	0.00612565	0.00458719	0.00458719	0.00458719	0.00458719
T. e	0.29383	0.279876	0.29062	0.292836	0.297384	0.29972	0.29972	0.29972	0.29972	0.29972	0.29972	0.29972	0.29972	0.29972	0.29972	0.29972	0.29972	0.29972	0.302068	0.297384	0.297384	0.29972	0.29972	0.29972	0.29972	0.29972	0.29972	0.29972	0.29972	0.29972	0.29972	0.29972	0.29972	0.29972	0.29972	0.297384	0.29972	0.29972	0.302068	0.29972	0.29972	0.29972	0.29972	0.29972	0.302068	0.29972	0.29972	0.29972	0.29972
Note: T. br, T. o, A. y, T. q, T.j, T.bo and T. e represent Tetrix brunnerii, Tetrix ornata, Alulatettix yunnanensis, Tetrix qinlingensis, Tetrix japonica, Tetrix bolivari, Teleogryllus emma, respectively
[truncated: 14 more columns]
